# Supplementary material for: Correction: A Prediction Rule to Stratify Mortality Risk of Patients with Pulmonary Tuberculosis
Source: PLoS One. 2020 Nov 11;15(11):e0242455. doi: 10.1371/journal.pone.0242455 (PMC7657489; doi:10.1371/journal.pone.0242455)
Supplement: S1 Data — This file includes supplementary data. (XLSX) [file pone.0242455.s001.xlsx]

## Sheet: output
cohort	Enter.number	gender	age	hypoxemic	age50	bilateral	comorbidities	Hb.12	outcome	Score	Risk.group
1	derivation set	D1	male	29	0	0	1	1	1	survivor	3	Moderate risk
2	derivation set	D2	male	33	0	0	1	0	0	survivor	1	Low risk
3	derivation set	D3	male	41	0	0	1	0	0	survivor	1	Low risk
4	derivation set	D4	male	30	0	0	0	1	0	survivor	1	Low risk
5	derivation set	D5	female	27	0	0	0	0	0	survivor	0	Low risk
6	derivation set	D6	female	39	0	0	1	1	1	survivor	3	Moderate risk
7	derivation set	D7	male	26	1	0	1	1	0	survivor	5	Moderate risk
8	derivation set	D8	female	30	0	0	0	0	1	survivor	1	Low risk
9	derivation set	D9	male	40	0	0	1	0	0	survivor	1	Low risk
10	derivation set	D10	male	27	0	0	0	1	1	survivor	2	Low risk
11	derivation set	D11	male	74	0	1	0	1	1	survivor	4	Moderate risk
12	derivation set	D12	male	24	0	0	1	0	0	survivor	1	Low risk
13	derivation set	D13	male	39	1	0	1	0	0	survivor	4	Moderate risk
14	derivation set	D14	male	40	0	0	0	1	1	survivor	2	Low risk
15	derivation set	D15	male	44	1	0	0	0	1	survivor	4	Moderate risk
16	derivation set	D16	male	33	0	0	0	1	0	survivor	1	Low risk
17	derivation set	D17	male	72	0	1	1	1	0	fatality	4	Moderate risk
18	derivation set	D18	male	37	1	0	1	0	1	survivor	5	Moderate risk
19	derivation set	D19	female	87	0	1	1	0	1	fatality	4	Moderate risk
20	derivation set	D20	male	42	0	0	1	0	1	survivor	2	Low risk
21	derivation set	D21	male	48	0	0	0	1	0	survivor	1	Low risk
22	derivation set	D22	male	34	0	0	0	1	1	survivor	2	Low risk
23	derivation set	D23	male	80	1	1	0	0	1	fatality	6	High risk
24	derivation set	D24	male	51	0	1	1	0	1	fatality	4	Moderate risk
25	derivation set	D25	male	25	0	0	1	1	0	survivor	2	Low risk
26	derivation set	D26	male	32	0	0	0	0	1	survivor	1	Low risk
27	derivation set	D27	male	28	0	0	0	0	0	survivor	0	Low risk
28	derivation set	D28	male	56	1	1	1	0	1	survivor	7	High risk
29	derivation set	D29	male	42	0	0	0	1	0	survivor	1	Low risk
30	derivation set	D30	male	50	0	1	1	0	0	fatality	3	Moderate risk
31	derivation set	D31	male	36	0	0	1	0	1	survivor	2	Low risk
32	derivation set	D32	male	43	0	0	0	0	1	survivor	1	Low risk
33	derivation set	D33	male	25	0	0	0	1	1	survivor	2	Low risk
34	derivation set	D34	male	79	0	1	1	1	0	survivor	4	Moderate risk
35	derivation set	D35	female	24	0	0	1	0	1	survivor	2	Low risk
36	derivation set	D36	male	45	1	0	1	1	1	fatality	6	High risk
37	derivation set	D37	male	37	0	0	1	0	0	survivor	1	Low risk
38	derivation set	D38	female	51	0	1	1	1	1	fatality	5	Moderate risk
39	derivation set	D39	male	43	0	0	1	0	1	survivor	2	Low risk
40	derivation set	D40	male	61	0	1	0	1	0	survivor	3	Moderate risk
41	derivation set	D41	male	57	0	1	1	0	1	survivor	4	Moderate risk
42	derivation set	D42	male	56	0	1	1	1	0	survivor	4	Moderate risk
43	derivation set	D43	male	41	0	0	0	0	1	survivor	1	Low risk
44	derivation set	D44	female	23	0	0	0	0	1	survivor	1	Low risk
45	derivation set	D45	male	45	0	0	1	0	0	survivor	1	Low risk
46	derivation set	D46	male	85	0	1	1	0	1	survivor	4	Moderate risk
47	derivation set	D47	male	73	0	1	1	1	1	fatality	5	Moderate risk
48	derivation set	D48	male	49	1	0	0	1	1	survivor	5	Moderate risk
49	derivation set	D49	male	47	0	0	1	1	0	survivor	2	Low risk
50	derivation set	D50	male	80	0	1	1	1	1	fatality	5	Moderate risk
51	derivation set	D51	female	29	1	0	1	0	1	survivor	5	Moderate risk
52	derivation set	D52	male	39	0	0	1	0	0	survivor	1	Low risk
53	derivation set	D53	female	83	0	1	0	1	1	fatality	4	Moderate risk
54	derivation set	D54	male	39	0	0	1	0	1	survivor	2	Low risk
55	derivation set	D55	male	64	0	1	0	0	0	survivor	2	Low risk
56	derivation set	D56	male	70	1	1	1	0	1	fatality	7	High risk
57	derivation set	D57	male	82	1	1	1	1	1	fatality	8	High risk
58	derivation set	D58	male	32	0	0	1	1	1	fatality	3	Moderate risk
59	derivation set	D59	female	76	0	1	0	0	1	fatality	3	Moderate risk
60	derivation set	D60	male	38	0	0	1	0	0	survivor	1	Low risk
61	derivation set	D61	female	53	0	1	1	1	1	survivor	5	Moderate risk
62	derivation set	D62	male	44	0	0	0	1	0	survivor	1	Low risk
63	derivation set	D63	male	83	1	1	1	1	1	fatality	8	High risk
64	derivation set	D64	male	49	0	0	1	1	1	survivor	3	Moderate risk
65	derivation set	D65	female	78	0	1	0	1	1	survivor	4	Moderate risk
66	derivation set	D66	male	59	1	1	1	1	1	survivor	8	High risk
67	derivation set	D67	male	54	0	1	1	0	0	survivor	3	Moderate risk
68	derivation set	D68	male	38	0	0	1	0	1	survivor	2	Low risk
69	derivation set	D69	male	45	0	0	1	1	0	survivor	2	Low risk
70	derivation set	D70	male	57	0	1	1	0	1	fatality	4	Moderate risk
71	derivation set	D71	male	79	0	1	0	1	1	fatality	4	Moderate risk
72	derivation set	D72	female	65	1	1	1	1	1	survivor	8	High risk
73	derivation set	D73	male	25	1	0	1	1	0	survivor	5	Moderate risk
74	derivation set	D74	male	71	0	1	1	1	1	fatality	5	Moderate risk
75	derivation set	D75	male	67	0	1	1	1	1	survivor	5	Moderate risk
76	derivation set	D76	male	33	0	0	1	1	1	survivor	3	Moderate risk
77	derivation set	D77	male	77	1	1	1	1	1	fatality	8	High risk
78	derivation set	D78	female	26	0	0	0	0	0	survivor	0	Low risk
79	derivation set	D79	female	70	0	1	1	1	1	survivor	5	Moderate risk
80	derivation set	D80	male	85	0	1	1	1	1	survivor	5	Moderate risk
81	derivation set	D81	female	44	0	0	1	1	1	survivor	3	Moderate risk
82	derivation set	D82	female	55	1	1	0	1	0	survivor	6	High risk
83	derivation set	D83	female	85	0	1	0	1	1	survivor	4	Moderate risk
84	derivation set	D84	male	21	0	0	1	0	0	survivor	1	Low risk
85	derivation set	D85	female	61	0	1	0	1	1	survivor	4	Moderate risk
86	derivation set	D86	male	78	1	1	0	1	0	fatality	6	High risk
87	derivation set	D87	male	83	0	1	1	1	0	survivor	4	Moderate risk
88	derivation set	D88	male	31	0	0	0	1	1	fatality	2	Low risk
89	derivation set	D89	male	58	1	1	1	1	1	fatality	8	High risk
90	derivation set	D90	male	50	1	1	1	1	1	fatality	8	High risk
91	derivation set	D91	male	35	0	0	1	0	1	survivor	2	Low risk
92	derivation set	D92	female	24	0	0	0	0	1	survivor	1	Low risk
93	derivation set	D93	female	77	1	1	0	0	0	survivor	5	Moderate risk
94	derivation set	D94	male	45	0	0	1	0	0	survivor	1	Low risk
95	derivation set	D95	female	62	0	1	0	1	0	survivor	3	Moderate risk
96	derivation set	D96	male	36	0	0	0	0	0	survivor	0	Low risk
97	derivation set	D97	male	43	0	0	1	1	0	survivor	2	Low risk
98	derivation set	D98	male	46	0	0	0	0	0	survivor	0	Low risk
99	derivation set	D99	male	93	1	1	1	1	1	fatality	8	High risk
100	derivation set	D100	male	71	1	1	1	0	1	fatality	7	High risk
101	derivation set	D101	male	21	0	0	0	0	0	survivor	0	Low risk
102	derivation set	D102	male	84	0	1	1	1	1	fatality	5	Moderate risk
103	derivation set	D103	male	41	0	0	1	1	1	survivor	3	Moderate risk
104	derivation set	D104	male	49	0	0	1	1	0	survivor	2	Low risk
105	derivation set	D105	male	23	0	0	1	0	0	survivor	1	Low risk
106	derivation set	D106	male	46	0	0	0	0	0	survivor	0	Low risk
107	derivation set	D107	male	78	0	1	1	1	1	survivor	5	Moderate risk
108	derivation set	D108	male	20	0	0	1	0	0	survivor	1	Low risk
109	derivation set	D109	male	45	0	0	1	0	0	survivor	1	Low risk
110	derivation set	D110	male	36	0	0	1	0	1	survivor	2	Low risk
111	derivation set	D111	male	56	1	1	1	0	0	fatality	6	High risk
112	derivation set	D112	male	19	0	0	1	0	1	survivor	2	Low risk
113	derivation set	D113	female	20	0	0	1	0	1	survivor	2	Low risk
114	derivation set	D114	male	51	0	1	0	0	0	survivor	2	Low risk
115	derivation set	D115	male	37	0	0	1	0	0	survivor	1	Low risk
116	derivation set	D116	male	53	0	1	1	0	1	survivor	4	Moderate risk
117	derivation set	D117	female	53	1	1	1	1	1	survivor	8	High risk
118	derivation set	D118	male	28	0	0	1	0	0	survivor	1	Low risk
119	derivation set	D119	male	73	0	1	0	0	0	survivor	2	Low risk
120	derivation set	D120	male	65	1	1	1	1	0	fatality	7	High risk
121	derivation set	D121	female	28	0	0	1	0	1	survivor	2	Low risk
122	derivation set	D122	male	71	0	1	0	1	0	fatality	3	Moderate risk
123	derivation set	D123	male	75	0	1	1	0	1	fatality	4	Moderate risk
124	derivation set	D124	male	45	0	0	0	1	1	survivor	2	Low risk
125	derivation set	D125	male	50	0	1	1	1	0	survivor	4	Moderate risk
126	derivation set	D126	female	44	0	0	0	0	1	survivor	1	Low risk
127	derivation set	D127	male	84	0	1	1	0	0	survivor	3	Moderate risk
128	derivation set	D128	male	21	0	0	1	0	0	survivor	1	Low risk
129	derivation set	D129	male	28	0	0	1	0	0	survivor	1	Low risk
130	derivation set	D130	male	30	0	0	0	0	0	survivor	0	Low risk
131	derivation set	D131	female	49	0	0	0	0	1	survivor	1	Low risk
132	derivation set	D132	female	68	0	1	0	0	1	survivor	3	Moderate risk
133	derivation set	D133	male	44	0	0	0	0	0	survivor	0	Low risk
134	derivation set	D134	male	63	0	1	1	1	1	survivor	5	Moderate risk
135	derivation set	D135	male	41	0	0	0	1	1	survivor	2	Low risk
136	derivation set	D136	female	58	1	1	1	1	0	survivor	7	High risk
137	derivation set	D137	female	50	0	1	0	0	0	survivor	2	Low risk
138	derivation set	D138	male	25	0	0	1	0	0	survivor	1	Low risk
139	derivation set	D139	female	42	0	0	1	0	0	survivor	1	Low risk
140	derivation set	D140	female	48	0	0	1	1	1	survivor	3	Moderate risk
141	derivation set	D141	female	27	0	0	0	0	0	survivor	0	Low risk
142	derivation set	D142	male	65	0	1	0	0	1	survivor	3	Moderate risk
143	derivation set	D143	male	52	0	1	1	0	0	survivor	3	Moderate risk
144	derivation set	D144	male	29	0	0	1	0	0	survivor	1	Low risk
145	derivation set	D145	female	36	0	0	0	1	1	survivor	2	Low risk
146	derivation set	D146	male	22	0	0	0	0	0	survivor	0	Low risk
147	derivation set	D147	female	46	0	0	1	0	1	survivor	2	Low risk
148	derivation set	D148	female	83	1	1	1	0	1	survivor	7	High risk
149	derivation set	D149	male	45	0	0	1	0	1	survivor	2	Low risk
150	derivation set	D150	male	33	0	0	0	1	0	survivor	1	Low risk
151	derivation set	D151	male	44	0	0	0	0	1	survivor	1	Low risk
152	derivation set	D152	male	51	1	1	0	0	1	survivor	6	High risk
153	derivation set	D153	male	25	0	0	1	0	0	survivor	1	Low risk
154	derivation set	D154	male	35	0	0	0	1	0	survivor	1	Low risk
155	derivation set	D155	male	54	0	1	1	1	0	survivor	4	Moderate risk
156	derivation set	D156	male	44	1	0	1	0	0	survivor	4	Moderate risk
157	derivation set	D157	male	49	0	0	1	0	0	fatality	1	Low risk
158	derivation set	D158	female	79	0	1	0	1	1	fatality	4	Moderate risk
159	derivation set	D159	female	30	0	0	0	0	0	survivor	0	Low risk
160	derivation set	D160	male	43	1	0	1	1	1	fatality	6	High risk
161	derivation set	D161	male	71	0	1	0	1	0	survivor	3	Moderate risk
162	derivation set	D162	male	76	0	1	0	1	0	survivor	3	Moderate risk
163	derivation set	D163	female	77	1	1	0	1	1	fatality	7	High risk
164	derivation set	D164	male	38	1	0	0	0	1	survivor	4	Moderate risk
165	derivation set	D165	male	78	1	1	1	1	1	survivor	8	High risk
166	derivation set	D166	male	36	1	0	1	1	0	fatality	5	Moderate risk
167	derivation set	D167	male	68	0	1	1	1	1	survivor	5	Moderate risk
168	derivation set	D168	male	31	0	0	0	1	0	survivor	1	Low risk
169	derivation set	D169	male	63	0	1	0	0	1	survivor	3	Moderate risk
170	derivation set	D170	female	23	0	0	0	0	1	survivor	1	Low risk
171	derivation set	D171	male	76	0	1	0	1	1	fatality	4	Moderate risk
172	derivation set	D172	male	65	0	1	1	1	0	survivor	4	Moderate risk
173	derivation set	D173	male	76	0	1	0	0	0	survivor	2	Low risk
174	derivation set	D174	female	39	0	0	0	0	0	survivor	0	Low risk
175	derivation set	D175	male	53	0	1	0	1	1	survivor	4	Moderate risk
176	derivation set	D176	female	30	0	0	0	0	0	survivor	0	Low risk
177	derivation set	D177	male	20	0	0	1	0	0	survivor	1	Low risk
178	derivation set	D178	male	69	0	1	1	1	1	survivor	5	Moderate risk
179	derivation set	D179	female	28	0	0	0	0	0	survivor	0	Low risk
180	derivation set	D180	female	39	0	0	0	0	0	fatality	0	Low risk
181	derivation set	D181	male	40	0	0	1	0	1	survivor	2	Low risk
182	derivation set	D182	male	40	0	0	1	1	1	survivor	3	Moderate risk
183	derivation set	D183	male	32	0	0	1	0	0	survivor	1	Low risk
184	derivation set	D184	female	70	0	1	0	1	1	survivor	4	Moderate risk
185	derivation set	D185	male	52	0	1	0	1	0	survivor	3	Moderate risk
186	derivation set	D186	male	39	0	0	0	0	0	survivor	0	Low risk
187	derivation set	D187	male	37	0	0	0	0	0	survivor	0	Low risk
188	derivation set	D188	male	56	0	1	1	0	0	survivor	3	Moderate risk
189	derivation set	D189	female	48	0	0	0	0	0	survivor	0	Low risk
190	derivation set	D190	male	39	1	0	1	0	1	fatality	5	Moderate risk
191	derivation set	D191	male	51	0	1	1	0	0	survivor	3	Moderate risk
192	derivation set	D192	male	63	0	1	0	1	0	survivor	3	Moderate risk
193	derivation set	D193	male	34	1	0	1	0	0	survivor	4	Moderate risk
194	derivation set	D194	male	28	0	0	0	1	1	survivor	2	Low risk
195	derivation set	D195	male	95	1	1	0	1	1	survivor	7	High risk
196	derivation set	D196	male	72	1	1	1	1	1	survivor	8	High risk
197	derivation set	D197	female	54	0	1	1	0	0	survivor	3	Moderate risk
198	derivation set	D198	male	57	1	1	1	1	1	fatality	8	High risk
199	derivation set	D199	male	39	0	0	1	0	0	survivor	1	Low risk
200	derivation set	D200	male	49	0	0	1	1	1	survivor	3	Moderate risk
201	derivation set	D201	male	35	0	0	0	0	1	survivor	1	Low risk
202	derivation set	D202	female	41	0	0	1	0	1	survivor	2	Low risk
203	derivation set	D203	male	43	0	0	1	1	1	survivor	3	Moderate risk
204	derivation set	D204	male	50	0	1	1	1	0	survivor	4	Moderate risk
205	derivation set	D205	male	87	1	1	1	1	0	fatality	7	High risk
206	derivation set	D206	female	77	1	1	0	0	1	fatality	6	High risk
207	derivation set	D207	female	68	0	1	0	0	0	survivor	2	Low risk
208	derivation set	D208	male	30	0	0	0	0	0	survivor	0	Low risk
209	derivation set	D209	male	33	0	0	0	1	1	survivor	2	Low risk
210	derivation set	D210	male	42	0	0	0	1	0	survivor	1	Low risk
211	derivation set	D211	female	64	0	1	0	0	0	survivor	2	Low risk
212	derivation set	D212	male	48	1	0	1	1	1	fatality	6	High risk
213	derivation set	D213	male	46	1	0	1	1	0	fatality	5	Moderate risk
214	derivation set	D214	female	25	0	0	0	0	1	survivor	1	Low risk
215	derivation set	D215	male	81	1	1	0	1	0	fatality	6	High risk
216	derivation set	D216	female	34	0	0	0	0	0	survivor	0	Low risk
217	derivation set	D217	female	50	0	1	0	1	1	survivor	4	Moderate risk
218	derivation set	D218	female	24	0	0	0	0	1	survivor	1	Low risk
219	derivation set	D219	female	79	1	1	0	0	0	survivor	5	Moderate risk
220	derivation set	D220	male	58	0	1	0	1	0	survivor	3	Moderate risk
221	derivation set	D221	male	26	0	0	1	1	0	survivor	2	Low risk
222	derivation set	D222	male	51	0	1	1	1	0	survivor	4	Moderate risk
223	derivation set	D223	male	54	0	1	1	1	1	survivor	5	Moderate risk
224	derivation set	D224	male	73	0	1	0	0	0	survivor	2	Low risk
225	derivation set	D225	male	57	1	1	1	1	1	fatality	8	High risk
226	derivation set	D226	male	42	0	0	0	0	0	survivor	0	Low risk
227	derivation set	D227	male	46	0	0	1	1	1	survivor	3	Moderate risk
228	derivation set	D228	male	66	0	1	1	0	0	survivor	3	Moderate risk
229	derivation set	D229	male	45	0	0	1	0	0	survivor	1	Low risk
230	derivation set	D230	female	25	0	0	0	0	0	survivor	0	Low risk
231	derivation set	D231	male	23	0	0	0	1	1	survivor	2	Low risk
232	derivation set	D232	female	37	0	0	1	0	0	survivor	1	Low risk
233	derivation set	D233	female	50	0	1	1	1	1	survivor	5	Moderate risk
234	derivation set	D234	male	53	0	1	1	0	1	survivor	4	Moderate risk
235	derivation set	D235	female	79	0	1	1	0	1	survivor	4	Moderate risk
236	derivation set	D236	female	32	0	0	1	0	0	survivor	1	Low risk
237	derivation set	D237	male	17	0	0	0	0	0	survivor	0	Low risk
238	derivation set	D238	male	34	0	0	1	1	1	survivor	3	Moderate risk
239	derivation set	D239	male	31	0	0	1	1	0	fatality	2	Low risk
240	derivation set	D240	male	47	1	0	1	1	1	survivor	6	High risk
241	derivation set	D241	male	40	0	0	1	0	0	survivor	1	Low risk
242	derivation set	D242	male	33	0	0	0	1	1	survivor	2	Low risk
243	derivation set	D243	male	48	0	0	1	1	1	survivor	3	Moderate risk
244	derivation set	D244	male	84	0	1	1	1	1	fatality	5	Moderate risk
245	derivation set	D245	male	64	1	1	0	1	0	fatality	6	High risk
246	derivation set	D246	male	60	0	1	1	1	1	fatality	5	Moderate risk
247	derivation set	D247	male	82	0	1	1	1	0	survivor	4	Moderate risk
248	derivation set	D248	male	32	0	0	0	0	1	survivor	1	Low risk
249	derivation set	D249	male	45	0	0	1	1	1	survivor	3	Moderate risk
250	derivation set	D250	male	41	0	0	1	0	1	survivor	2	Low risk
251	derivation set	D251	male	39	0	0	1	1	1	fatality	3	Moderate risk
252	derivation set	D252	male	27	0	0	0	0	0	survivor	0	Low risk
253	derivation set	D253	male	45	0	0	1	1	0	survivor	2	Low risk
254	derivation set	D254	male	85	1	1	1	1	0	fatality	7	High risk
255	derivation set	D255	male	42	0	0	0	1	1	survivor	2	Low risk
256	derivation set	D256	male	53	0	1	1	1	0	fatality	4	Moderate risk
257	derivation set	D257	female	77	0	1	0	0	1	survivor	3	Moderate risk
258	derivation set	D258	male	51	1	1	1	0	0	survivor	6	High risk
259	derivation set	D259	male	21	0	0	0	0	0	survivor	0	Low risk
260	derivation set	D260	female	43	0	0	0	0	0	survivor	0	Low risk
261	derivation set	D261	male	54	0	1	1	1	1	fatality	5	Moderate risk
262	derivation set	D262	male	22	0	0	0	0	1	survivor	1	Low risk
263	derivation set	D263	male	30	0	0	0	0	0	survivor	0	Low risk
264	derivation set	D264	male	36	0	0	1	0	0	survivor	1	Low risk
265	derivation set	D265	male	26	0	0	0	0	0	survivor	0	Low risk
266	derivation set	D266	male	82	1	1	1	1	0	fatality	7	High risk
267	derivation set	D267	female	70	0	1	0	0	1	survivor	3	Moderate risk
268	derivation set	D268	male	42	1	0	1	0	0	survivor	4	Moderate risk
269	derivation set	D269	male	36	1	0	1	1	1	survivor	6	High risk
270	derivation set	D270	male	72	0	1	1	1	0	survivor	4	Moderate risk
271	derivation set	D271	male	35	0	0	0	1	1	survivor	2	Low risk
272	derivation set	D272	male	48	0	0	1	0	0	survivor	1	Low risk
273	derivation set	D273	female	55	1	1	0	0	1	survivor	6	High risk
274	derivation set	D274	male	29	0	0	0	1	1	survivor	2	Low risk
275	derivation set	D275	male	60	0	1	0	0	1	survivor	3	Moderate risk
276	derivation set	D276	male	52	0	1	0	0	0	survivor	2	Low risk
277	derivation set	D277	male	48	0	0	0	0	1	survivor	1	Low risk
278	derivation set	D278	male	82	1	1	1	0	1	survivor	7	High risk
279	derivation set	D279	male	52	0	1	0	1	0	survivor	3	Moderate risk
280	derivation set	D280	male	66	1	1	1	0	1	survivor	7	High risk
281	derivation set	D281	male	38	1	0	1	1	1	survivor	6	High risk
282	derivation set	D282	male	52	0	1	1	0	0	survivor	3	Moderate risk
283	derivation set	D283	female	71	1	1	0	1	1	fatality	7	High risk
284	derivation set	D284	male	44	0	0	1	1	1	fatality	3	Moderate risk
285	derivation set	D285	female	61	0	1	1	1	1	survivor	5	Moderate risk
286	derivation set	D286	male	28	0	0	1	1	0	survivor	2	Low risk
287	derivation set	D287	female	37	0	0	0	1	1	survivor	2	Low risk
288	derivation set	D288	male	58	0	1	1	1	1	fatality	5	Moderate risk
289	derivation set	D289	female	45	0	0	0	0	1	survivor	1	Low risk
290	derivation set	D290	male	37	0	0	1	1	1	survivor	3	Moderate risk
291	derivation set	D291	male	25	0	0	1	0	0	survivor	1	Low risk
292	derivation set	D292	male	80	1	1	1	1	0	survivor	7	High risk
293	derivation set	D293	male	69	0	1	1	0	1	survivor	4	Moderate risk
294	derivation set	D294	male	25	0	0	0	0	1	survivor	1	Low risk
295	derivation set	D295	female	28	0	0	0	0	1	survivor	1	Low risk
296	derivation set	D296	female	46	0	0	0	1	1	survivor	2	Low risk
297	derivation set	D297	male	58	0	1	1	1	1	survivor	5	Moderate risk
298	derivation set	D298	female	66	1	1	1	0	1	survivor	7	High risk
299	derivation set	D299	female	32	0	0	1	1	1	survivor	3	Moderate risk
300	derivation set	D300	female	86	0	1	1	0	0	survivor	3	Moderate risk
301	derivation set	D301	male	37	0	0	1	1	0	survivor	2	Low risk
302	derivation set	D302	male	66	0	1	1	0	0	survivor	3	Moderate risk
303	derivation set	D303	male	43	0	0	0	0	0	survivor	0	Low risk
304	derivation set	D304	female	78	0	1	1	0	1	fatality	4	Moderate risk
305	derivation set	D305	male	59	0	1	1	0	1	survivor	4	Moderate risk
306	derivation set	D306	male	54	1	1	1	1	1	fatality	8	High risk
307	derivation set	D307	male	39	1	0	1	1	0	survivor	5	Moderate risk
308	derivation set	D308	female	77	0	1	0	1	1	survivor	4	Moderate risk
309	derivation set	D309	male	61	0	1	0	1	0	survivor	3	Moderate risk
310	derivation set	D310	male	77	0	1	1	1	1	survivor	5	Moderate risk
311	derivation set	D311	male	88	1	1	0	1	0	survivor	6	High risk
312	derivation set	D312	female	48	1	0	0	0	0	survivor	3	Moderate risk
313	derivation set	D313	male	42	0	0	1	1	0	survivor	2	Low risk
314	derivation set	D314	male	25	0	0	0	0	0	survivor	0	Low risk
315	derivation set	D315	female	26	0	0	0	0	0	survivor	0	Low risk
316	derivation set	D316	male	59	0	1	1	1	0	fatality	4	Moderate risk
317	derivation set	D317	male	22	0	0	1	1	1	survivor	3	Moderate risk
318	derivation set	D318	female	42	0	0	1	0	1	survivor	2	Low risk
319	derivation set	D319	male	43	0	0	0	1	0	survivor	1	Low risk
320	derivation set	D320	male	78	0	1	1	0	1	fatality	4	Moderate risk
321	derivation set	D321	female	25	0	0	0	0	0	survivor	0	Low risk
322	derivation set	D322	male	49	0	0	1	0	1	fatality	2	Low risk
323	derivation set	D323	male	72	1	1	1	1	0	fatality	7	High risk
324	derivation set	D324	male	56	0	1	0	0	1	survivor	3	Moderate risk
325	derivation set	D325	female	28	0	0	0	0	0	survivor	0	Low risk
326	derivation set	D326	female	62	0	1	1	0	1	survivor	4	Moderate risk
327	derivation set	D327	female	24	0	0	0	0	0	survivor	0	Low risk
328	derivation set	D328	male	41	0	0	1	0	1	survivor	2	Low risk
329	derivation set	D329	female	55	0	1	1	1	1	fatality	5	Moderate risk
330	derivation set	D330	male	31	1	0	1	1	1	fatality	6	High risk
331	derivation set	D331	male	50	0	1	1	0	0	survivor	3	Moderate risk
332	derivation set	D332	female	63	0	1	1	1	1	fatality	5	Moderate risk
333	derivation set	D333	male	27	0	0	0	0	0	survivor	0	Low risk
334	derivation set	D334	male	67	0	1	1	0	1	survivor	4	Moderate risk
335	derivation set	D335	male	47	0	0	1	1	1	survivor	3	Moderate risk
336	derivation set	D336	female	32	0	0	0	0	0	survivor	0	Low risk
337	derivation set	D337	male	46	0	0	0	1	1	survivor	2	Low risk
338	derivation set	D338	male	45	0	0	0	0	0	survivor	0	Low risk
339	derivation set	D339	male	41	0	0	0	0	0	survivor	0	Low risk
340	derivation set	D340	male	29	0	0	0	0	0	survivor	0	Low risk
341	derivation set	D341	male	41	0	0	0	0	1	survivor	1	Low risk
342	derivation set	D342	male	61	0	1	1	1	1	survivor	5	Moderate risk
343	derivation set	D343	female	25	0	0	1	0	0	survivor	1	Low risk
344	derivation set	D344	female	30	1	0	1	0	1	fatality	5	Moderate risk
345	derivation set	D345	male	28	0	0	0	0	0	survivor	0	Low risk
346	derivation set	D346	male	55	0	1	1	0	1	survivor	4	Moderate risk
347	derivation set	D347	male	54	1	1	1	1	0	fatality	7	High risk
348	derivation set	D348	male	44	0	0	1	0	0	survivor	1	Low risk
349	derivation set	D349	male	23	0	0	0	0	0	survivor	0	Low risk
350	derivation set	D350	male	59	0	1	1	0	0	survivor	3	Moderate risk
351	derivation set	D351	male	32	0	0	1	1	1	fatality	3	Moderate risk
352	derivation set	D352	male	71	0	1	1	1	0	survivor	4	Moderate risk
353	derivation set	D353	male	70	0	1	0	1	1	survivor	4	Moderate risk
354	derivation set	D354	female	82	0	1	0	1	1	survivor	4	Moderate risk
355	derivation set	D355	male	64	0	1	0	1	1	fatality	4	Moderate risk
356	derivation set	D356	male	47	0	0	1	0	1	survivor	2	Low risk
357	derivation set	D357	male	45	0	0	1	0	1	survivor	2	Low risk
358	derivation set	D358	male	62	0	1	1	0	0	survivor	3	Moderate risk
359	derivation set	D359	female	36	0	0	1	1	1	survivor	3	Moderate risk
360	derivation set	D360	male	44	0	0	1	1	0	survivor	2	Low risk
361	derivation set	D361	male	74	0	1	0	1	0	survivor	3	Moderate risk
362	derivation set	D362	female	46	0	0	1	0	1	survivor	2	Low risk
363	derivation set	D363	female	51	0	1	1	1	0	fatality	4	Moderate risk
364	derivation set	D364	male	58	0	1	1	0	0	survivor	3	Moderate risk
365	derivation set	D365	female	73	1	1	0	1	1	fatality	7	High risk
366	derivation set	D366	female	59	0	1	1	1	1	survivor	5	Moderate risk
367	derivation set	D367	female	44	0	0	1	1	1	survivor	3	Moderate risk
368	derivation set	D368	female	31	0	0	0	0	1	survivor	1	Low risk
369	derivation set	D369	female	56	0	1	0	0	1	survivor	3	Moderate risk
370	derivation set	D370	male	30	0	0	0	0	1	survivor	1	Low risk
371	derivation set	D371	male	49	0	0	0	0	0	survivor	0	Low risk
372	derivation set	D372	male	81	1	1	1	1	1	survivor	8	High risk
373	derivation set	D373	male	86	1	1	1	0	1	survivor	7	High risk
374	derivation set	D374	male	48	0	0	0	0	0	survivor	0	Low risk
375	derivation set	D375	female	25	0	0	0	0	0	survivor	0	Low risk
376	derivation set	D376	male	78	1	1	1	1	0	fatality	7	High risk
377	derivation set	D377	male	27	0	0	1	1	0	survivor	2	Low risk
378	derivation set	D378	male	55	0	1	1	1	1	survivor	5	Moderate risk
379	derivation set	D379	male	45	1	0	1	1	0	fatality	5	Moderate risk
380	derivation set	D380	female	47	0	0	0	0	0	survivor	0	Low risk
381	derivation set	D381	male	40	0	0	1	1	0	survivor	2	Low risk
382	derivation set	D382	female	23	0	0	1	0	1	survivor	2	Low risk
383	derivation set	D383	female	39	0	0	0	0	0	survivor	0	Low risk
384	derivation set	D384	male	43	0	0	1	0	1	survivor	2	Low risk
385	derivation set	D385	female	84	1	1	0	1	0	survivor	6	High risk
386	derivation set	D386	male	79	0	1	0	1	1	survivor	4	Moderate risk
387	derivation set	D387	female	52	0	1	1	1	0	survivor	4	Moderate risk
388	derivation set	D388	female	22	0	0	0	0	0	survivor	0	Low risk
389	derivation set	D389	male	51	0	1	1	0	0	survivor	3	Moderate risk
390	derivation set	D390	male	23	1	0	0	0	0	survivor	3	Moderate risk
391	derivation set	D391	male	26	0	0	0	0	0	survivor	0	Low risk
392	derivation set	D392	male	79	0	1	1	1	0	survivor	4	Moderate risk
393	derivation set	D393	male	76	0	1	0	1	0	fatality	3	Moderate risk
394	derivation set	D394	male	19	0	0	1	0	0	survivor	1	Low risk
395	derivation set	D395	female	30	0	0	0	0	0	survivor	0	Low risk
396	derivation set	D396	male	82	0	1	1	1	0	survivor	4	Moderate risk
397	derivation set	D397	female	84	0	1	1	1	0	survivor	4	Moderate risk
398	derivation set	D398	male	62	0	1	1	0	0	survivor	3	Moderate risk
399	derivation set	D399	male	25	0	0	1	0	0	survivor	1	Low risk
400	derivation set	D400	male	62	0	1	1	1	1	survivor	5	Moderate risk
401	derivation set	D401	male	65	0	1	0	1	1	survivor	4	Moderate risk
402	derivation set	D402	female	58	0	1	0	1	0	survivor	3	Moderate risk
403	derivation set	D403	male	24	0	0	0	0	0	survivor	0	Low risk
404	derivation set	D404	male	22	1	0	1	0	1	fatality	5	Moderate risk
405	derivation set	D405	male	79	0	1	0	1	0	survivor	3	Moderate risk
406	derivation set	D406	male	34	0	0	1	1	1	survivor	3	Moderate risk
407	derivation set	D407	female	62	1	1	0	1	0	survivor	6	High risk
408	derivation set	D408	male	38	0	0	0	0	0	survivor	0	Low risk
409	derivation set	D409	female	77	1	1	1	1	1	fatality	8	High risk
410	derivation set	D410	male	97	1	1	1	1	1	survivor	8	High risk
411	derivation set	D411	male	35	0	0	0	0	0	survivor	0	Low risk
412	derivation set	D412	male	53	0	1	0	0	0	survivor	2	Low risk
413	derivation set	D413	male	51	0	1	1	1	1	survivor	5	Moderate risk
414	derivation set	D414	male	44	0	0	0	1	0	survivor	1	Low risk
415	derivation set	D415	male	50	1	1	1	0	0	fatality	6	High risk
416	derivation set	D416	female	29	0	0	1	1	1	fatality	3	Moderate risk
417	derivation set	D417	male	49	0	0	1	1	1	survivor	3	Moderate risk
418	derivation set	D418	male	70	1	1	1	0	0	fatality	6	High risk
419	derivation set	D419	female	75	0	1	0	0	0	survivor	2	Low risk
420	derivation set	D420	male	57	1	1	1	0	0	fatality	6	High risk
421	derivation set	D421	male	64	0	1	1	1	1	survivor	5	Moderate risk
422	derivation set	D422	male	74	0	1	0	0	0	survivor	2	Low risk
423	derivation set	D423	male	43	0	0	1	0	0	survivor	1	Low risk
424	derivation set	D424	male	57	0	1	1	0	0	survivor	3	Moderate risk
425	derivation set	D425	female	66	1	1	1	1	0	fatality	7	High risk
426	derivation set	D426	female	29	0	0	0	0	0	survivor	0	Low risk
427	derivation set	D427	female	27	0	0	0	0	0	survivor	0	Low risk
428	derivation set	D428	female	46	0	0	1	0	0	survivor	1	Low risk
429	derivation set	D429	female	62	1	1	1	0	1	fatality	7	High risk
430	derivation set	D430	male	41	0	0	0	0	0	survivor	0	Low risk
431	derivation set	D431	male	75	0	1	1	1	0	fatality	4	Moderate risk
432	derivation set	D432	female	33	0	0	1	1	0	survivor	2	Low risk
433	derivation set	D433	male	35	0	0	0	0	0	survivor	0	Low risk
434	derivation set	D434	male	35	0	0	0	0	0	survivor	0	Low risk
435	derivation set	D435	male	37	1	0	1	0	0	survivor	4	Moderate risk
436	derivation set	D436	female	78	1	1	0	0	0	survivor	5	Moderate risk
437	derivation set	D437	male	70	0	1	1	1	1	survivor	5	Moderate risk
438	derivation set	D438	female	90	1	1	1	1	1	survivor	8	High risk
439	derivation set	D439	male	77	0	1	0	1	0	survivor	3	Moderate risk
440	derivation set	D440	female	30	0	0	1	1	1	survivor	3	Moderate risk
441	derivation set	D441	male	54	0	1	0	0	0	survivor	2	Low risk
442	derivation set	D442	male	19	0	0	0	0	0	survivor	0	Low risk
443	derivation set	D443	male	49	0	0	1	0	1	survivor	2	Low risk
444	derivation set	D444	male	76	1	1	1	1	1	survivor	8	High risk
445	derivation set	D445	male	68	1	1	0	1	0	survivor	6	High risk
446	derivation set	D446	male	47	0	0	0	0	0	fatality	0	Low risk
447	derivation set	D447	male	30	0	0	1	1	1	survivor	3	Moderate risk
448	derivation set	D448	female	45	0	0	1	1	1	fatality	3	Moderate risk
449	derivation set	D449	female	81	0	1	1	1	1	survivor	5	Moderate risk
450	derivation set	D450	female	83	0	1	1	0	1	survivor	4	Moderate risk
451	derivation set	D451	female	42	0	0	0	0	0	survivor	0	Low risk
452	derivation set	D452	male	60	0	1	0	1	1	fatality	4	Moderate risk
453	derivation set	D453	male	77	0	1	1	0	0	fatality	3	Moderate risk
454	derivation set	D454	female	46	0	0	1	0	0	survivor	1	Low risk
455	derivation set	D455	male	22	0	0	0	0	0	survivor	0	Low risk
456	derivation set	D456	male	45	1	0	1	0	1	survivor	5	Moderate risk
457	derivation set	D457	male	37	0	0	1	1	1	survivor	3	Moderate risk
458	derivation set	D458	male	36	0	0	0	0	0	survivor	0	Low risk
459	derivation set	D459	female	30	0	0	1	0	0	survivor	1	Low risk
460	derivation set	D460	male	81	0	1	0	1	1	survivor	4	Moderate risk
461	derivation set	D461	male	33	0	0	1	1	0	survivor	2	Low risk
462	derivation set	D462	male	85	0	1	1	1	1	survivor	5	Moderate risk
463	derivation set	D463	male	38	0	0	1	0	1	survivor	2	Low risk
464	derivation set	D464	female	31	1	0	1	0	1	fatality	5	Moderate risk
465	derivation set	D465	male	33	0	0	0	1	0	survivor	1	Low risk
466	derivation set	D466	male	45	0	0	0	1	1	survivor	2	Low risk
467	derivation set	D467	female	69	0	1	0	1	1	survivor	4	Moderate risk
468	derivation set	D468	male	45	0	0	1	0	0	survivor	1	Low risk
469	derivation set	D469	male	42	0	0	1	1	0	fatality	2	Low risk
470	derivation set	D470	male	55	0	1	1	0	0	survivor	3	Moderate risk
471	derivation set	D471	male	68	1	1	0	0	0	survivor	5	Moderate risk
472	derivation set	D472	male	45	0	0	1	0	0	survivor	1	Low risk
473	derivation set	D473	male	82	1	1	1	0	0	fatality	6	High risk
474	derivation set	D474	male	44	0	0	1	0	0	survivor	1	Low risk
475	derivation set	D475	male	35	0	0	0	0	0	survivor	0	Low risk
476	derivation set	D476	male	39	0	0	1	1	0	survivor	2	Low risk
477	derivation set	D477	male	49	0	0	0	1	0	survivor	1	Low risk
478	derivation set	D478	male	56	0	1	0	0	0	survivor	2	Low risk
479	derivation set	D479	male	50	1	1	1	0	1	survivor	7	High risk
480	derivation set	D480	male	50	0	1	1	0	0	survivor	3	Moderate risk
481	derivation set	D481	male	65	0	1	1	1	0	survivor	4	Moderate risk
482	derivation set	D482	male	58	0	1	0	1	0	survivor	3	Moderate risk
483	derivation set	D483	male	31	1	0	1	0	0	survivor	4	Moderate risk
484	derivation set	D484	male	70	0	1	1	1	1	survivor	5	Moderate risk
485	derivation set	D485	male	66	0	1	1	1	1	survivor	5	Moderate risk
486	derivation set	D486	female	44	1	0	1	1	1	survivor	6	High risk
487	derivation set	D487	female	42	0	0	1	1	1	survivor	3	Moderate risk
488	derivation set	D488	male	69	0	1	0	0	0	survivor	2	Low risk
489	derivation set	D489	male	56	0	1	1	0	0	survivor	3	Moderate risk
490	derivation set	D490	male	77	1	1	1	1	0	survivor	7	High risk
491	derivation set	D491	male	57	0	1	0	1	1	survivor	4	Moderate risk
492	derivation set	D492	male	58	0	1	0	0	0	survivor	2	Low risk
493	derivation set	D493	male	60	1	1	1	0	1	fatality	7	High risk
494	derivation set	D494	male	26	0	0	0	1	1	survivor	2	Low risk
495	derivation set	D495	male	40	0	0	0	1	0	survivor	1	Low risk
496	derivation set	D496	female	70	0	1	0	0	0	survivor	2	Low risk
497	derivation set	D497	male	59	0	1	1	0	0	survivor	3	Moderate risk
498	derivation set	D498	male	42	0	0	1	0	1	survivor	2	Low risk
499	derivation set	D499	male	68	1	1	1	1	1	survivor	8	High risk
500	derivation set	D500	male	43	1	0	1	1	1	survivor	6	High risk
501	derivation set	D501	male	77	0	1	1	0	0	survivor	3	Moderate risk
502	derivation set	D502	male	65	0	1	0	1	0	survivor	3	Moderate risk
503	derivation set	D503	male	73	0	1	1	1	1	survivor	5	Moderate risk
504	derivation set	D504	male	30	0	0	1	0	1	survivor	2	Low risk
505	derivation set	D505	male	58	0	1	0	1	0	survivor	3	Moderate risk
506	derivation set	D506	male	50	0	1	1	1	1	fatality	5	Moderate risk
507	derivation set	D507	female	57	0	1	0	1	1	survivor	4	Moderate risk
508	derivation set	D508	male	27	0	0	0	0	0	survivor	0	Low risk
509	derivation set	D509	male	86	0	1	1	0	1	survivor	4	Moderate risk
510	derivation set	D510	male	39	0	0	1	1	1	fatality	3	Moderate risk
511	derivation set	D511	male	22	1	0	1	1	0	survivor	5	Moderate risk
512	derivation set	D512	female	46	0	0	1	1	1	fatality	3	Moderate risk
513	derivation set	D513	male	62	0	1	1	1	0	survivor	4	Moderate risk
514	derivation set	D514	male	25	0	0	1	1	1	survivor	3	Moderate risk
515	derivation set	D515	female	89	1	1	1	1	1	survivor	8	High risk
516	derivation set	D516	female	35	0	0	0	0	0	survivor	0	Low risk
517	derivation set	D517	female	75	0	1	0	1	0	survivor	3	Moderate risk
518	derivation set	D518	male	55	1	1	1	1	1	fatality	8	High risk
519	derivation set	D519	male	46	1	0	1	0	1	fatality	5	Moderate risk
520	derivation set	D520	female	29	0	0	1	0	1	survivor	2	Low risk
521	derivation set	D521	male	42	0	0	0	0	0	survivor	0	Low risk
522	derivation set	D522	male	35	0	0	0	1	1	survivor	2	Low risk
523	derivation set	D523	male	77	1	1	1	1	1	fatality	8	High risk
524	derivation set	D524	male	35	0	0	0	0	0	survivor	0	Low risk
525	derivation set	D525	male	32	0	0	1	1	1	survivor	3	Moderate risk
526	derivation set	D526	female	40	0	0	0	0	1	survivor	1	Low risk
527	derivation set	D527	male	40	0	0	0	0	1	survivor	1	Low risk
528	derivation set	D528	male	32	0	0	1	0	0	survivor	1	Low risk
529	derivation set	D529	male	37	0	0	0	0	0	survivor	0	Low risk
530	derivation set	D530	male	49	0	0	1	0	0	survivor	1	Low risk
531	derivation set	D531	male	23	0	0	0	0	0	survivor	0	Low risk
532	derivation set	D532	female	25	0	0	0	0	0	survivor	0	Low risk
533	derivation set	D533	male	56	0	1	0	0	0	survivor	2	Low risk
534	derivation set	D534	male	49	0	0	0	0	1	survivor	1	Low risk
535	derivation set	D535	male	25	0	0	0	0	0	survivor	0	Low risk
536	derivation set	D536	male	23	0	0	1	0	0	survivor	1	Low risk
537	derivation set	D537	male	51	0	1	1	0	0	survivor	3	Moderate risk
538	derivation set	D538	female	44	0	0	0	0	0	survivor	0	Low risk
539	derivation set	D539	male	49	0	0	1	0	0	survivor	1	Low risk
540	validation set	V1	male	38	0	0	0	1	0	survivor	1	Low risk
541	validation set	V2	male	47	0	0	1	1	0	survivor	2	Low risk
542	validation set	V3	male	17	0	0	1	0	0	survivor	1	Low risk
543	validation set	V4	male	83	0	1	1	1	1	fatality	5	Moderate risk
544	validation set	V5	male	61	0	1	0	1	0	survivor	3	Moderate risk
545	validation set	V6	female	36	0	0	0	0	1	survivor	1	Low risk
546	validation set	V7	female	37	0	0	1	0	0	survivor	1	Low risk
547	validation set	V8	male	57	0	1	1	0	0	survivor	3	Moderate risk
548	validation set	V9	male	79	1	1	1	1	1	fatality	8	High risk
549	validation set	V10	male	56	0	1	0	0	0	fatality	2	Low risk
550	validation set	V11	male	73	0	1	1	1	0	survivor	4	Moderate risk
551	validation set	V12	male	42	0	0	0	1	0	survivor	1	Low risk
552	validation set	V13	male	32	0	0	0	0	0	survivor	0	Low risk
553	validation set	V14	male	43	0	0	0	0	0	survivor	0	Low risk
554	validation set	V15	female	33	0	0	1	0	0	survivor	1	Low risk
555	validation set	V16	female	83	0	1	1	0	0	survivor	3	Moderate risk
556	validation set	V17	female	72	0	1	1	1	0	survivor	4	Moderate risk
557	validation set	V18	male	58	1	1	0	1	0	survivor	6	High risk
558	validation set	V19	male	47	0	0	1	1	1	fatality	3	Moderate risk
559	validation set	V20	male	29	0	0	1	0	0	survivor	1	Low risk
560	validation set	V21	male	32	0	0	0	0	0	survivor	0	Low risk
561	validation set	V22	female	37	0	0	0	1	0	survivor	1	Low risk
562	validation set	V23	female	47	0	0	0	0	1	survivor	1	Low risk
563	validation set	V24	male	37	0	0	0	1	1	survivor	2	Low risk
564	validation set	V25	male	35	0	0	1	0	0	survivor	1	Low risk
565	validation set	V26	female	39	0	0	0	0	0	survivor	0	Low risk
566	validation set	V27	male	30	0	0	1	1	1	survivor	3	Moderate risk
567	validation set	V28	male	71	0	1	0	1	1	survivor	4	Moderate risk
568	validation set	V29	male	42	0	0	1	0	0	survivor	1	Low risk
569	validation set	V30	female	59	0	1	1	1	1	survivor	5	Moderate risk
570	validation set	V31	male	52	0	1	0	1	0	survivor	3	Moderate risk
571	validation set	V32	male	52	0	1	0	1	0	fatality	3	Moderate risk
572	validation set	V33	male	48	0	0	1	1	1	survivor	3	Moderate risk
573	validation set	V34	female	49	0	0	1	1	1	fatality	3	Moderate risk
574	validation set	V35	male	73	0	1	0	1	0	fatality	3	Moderate risk
575	validation set	V36	female	82	0	1	1	0	0	fatality	3	Moderate risk
576	validation set	V37	male	31	0	0	1	0	0	survivor	1	Low risk
577	validation set	V38	male	67	1	1	0	0	0	survivor	5	Moderate risk
578	validation set	V39	male	44	0	0	1	0	1	survivor	2	Low risk
579	validation set	V40	female	49	0	0	1	1	1	survivor	3	Moderate risk
580	validation set	V41	male	39	1	0	0	1	0	survivor	4	Moderate risk
581	validation set	V42	male	57	0	1	0	0	0	survivor	2	Low risk
582	validation set	V43	male	37	0	0	1	1	0	survivor	2	Low risk
583	validation set	V44	male	42	0	0	1	0	0	survivor	1	Low risk
584	validation set	V45	male	47	0	0	1	0	0	survivor	1	Low risk
585	validation set	V46	male	85	0	1	1	1	1	fatality	5	Moderate risk
586	validation set	V47	female	21	0	0	0	0	0	survivor	0	Low risk
587	validation set	V48	male	59	0	1	0	1	0	survivor	3	Moderate risk
588	validation set	V49	female	40	0	0	0	0	0	survivor	0	Low risk
589	validation set	V50	female	47	0	0	0	1	1	survivor	2	Low risk
590	validation set	V51	female	47	0	0	1	0	0	survivor	1	Low risk
591	validation set	V52	female	41	0	0	0	0	0	survivor	0	Low risk
592	validation set	V53	male	41	0	0	1	0	0	survivor	1	Low risk
593	validation set	V54	male	48	1	0	0	0	0	fatality	3	Moderate risk
594	validation set	V55	female	46	0	0	0	1	0	survivor	1	Low risk
595	validation set	V56	female	59	0	1	1	0	0	survivor	3	Moderate risk
596	validation set	V57	female	45	0	0	0	1	0	survivor	1	Low risk
597	validation set	V58	male	22	0	0	0	0	0	survivor	0	Low risk
598	validation set	V59	female	26	0	0	1	0	0	survivor	1	Low risk
599	validation set	V60	male	82	0	1	1	1	1	survivor	5	Moderate risk
600	validation set	V61	male	54	1	1	1	1	1	fatality	8	High risk
601	validation set	V62	male	58	0	1	1	0	1	fatality	4	Moderate risk
602	validation set	V63	male	69	1	1	1	1	1	fatality	8	High risk
603	validation set	V64	male	47	0	0	0	1	0	survivor	1	Low risk
604	validation set	V65	male	67	1	1	1	0	1	survivor	7	High risk
605	validation set	V66	male	69	1	1	1	1	0	fatality	7	High risk
606	validation set	V67	male	43	0	0	1	0	0	survivor	1	Low risk
607	validation set	V68	female	91	1	1	0	1	1	fatality	7	High risk
608	validation set	V69	male	40	0	0	0	0	1	survivor	1	Low risk
609	validation set	V70	male	51	0	1	1	0	1	survivor	4	Moderate risk
610	validation set	V71	male	51	0	1	1	1	0	survivor	4	Moderate risk
611	validation set	V72	male	71	0	1	0	0	1	survivor	3	Moderate risk
612	validation set	V73	male	56	0	1	1	0	1	survivor	4	Moderate risk
613	validation set	V74	male	54	0	1	0	0	0	survivor	2	Low risk
614	validation set	V75	female	74	0	1	0	0	1	fatality	3	Moderate risk
615	validation set	V76	male	44	0	0	0	1	0	survivor	1	Low risk
616	validation set	V77	female	68	0	1	0	0	0	survivor	2	Low risk
617	validation set	V78	male	36	0	0	0	0	0	survivor	0	Low risk
618	validation set	V79	male	44	0	0	0	1	0	fatality	1	Low risk
619	validation set	V80	male	57	1	1	1	1	1	fatality	8	High risk
620	validation set	V81	male	47	1	0	1	0	1	survivor	5	Moderate risk
621	validation set	V82	male	26	0	0	1	0	0	survivor	1	Low risk
622	validation set	V83	male	50	0	1	1	0	0	survivor	3	Moderate risk
623	validation set	V84	female	24	0	0	0	0	0	survivor	0	Low risk
624	validation set	V85	male	46	0	0	0	1	0	survivor	1	Low risk
625	validation set	V86	male	34	0	0	0	1	0	survivor	1	Low risk
626	validation set	V87	male	79	0	1	1	0	0	survivor	3	Moderate risk
627	validation set	V88	male	35	1	0	1	1	1	fatality	6	High risk
628	validation set	V89	male	91	1	1	1	0	1	fatality	7	High risk
629	validation set	V90	male	52	1	1	1	0	1	fatality	7	High risk
630	validation set	V91	female	41	0	0	0	0	0	survivor	0	Low risk
631	validation set	V92	male	65	0	1	1	1	0	survivor	4	Moderate risk
632	validation set	V93	male	48	0	0	1	1	1	fatality	3	Moderate risk
633	validation set	V94	male	28	0	0	0	0	0	survivor	0	Low risk
634	validation set	V95	male	30	0	0	0	0	0	survivor	0	Low risk
635	validation set	V96	female	75	0	1	1	1	1	survivor	5	Moderate risk
636	validation set	V97	male	85	0	1	0	1	0	fatality	3	Moderate risk
637	validation set	V98	male	40	0	0	0	1	0	survivor	1	Low risk
638	validation set	V99	female	45	0	0	0	0	1	survivor	1	Low risk
639	validation set	V100	female	74	0	1	1	1	1	fatality	5	Moderate risk
640	validation set	V101	female	24	0	0	0	0	0	survivor	0	Low risk
641	validation set	V102	female	40	0	0	0	0	1	survivor	1	Low risk
642	validation set	V103	female	34	0	0	0	0	1	survivor	1	Low risk
